# Supplementary material for: Sea Cucumber Saponins Derivatives Alleviate Hepatic Lipid Accumulation Effectively in Fatty Acids-Induced HepG2 Cells and Orotic Acid-Induced Rats
Source: Mar Drugs. 2022 Nov 10;20(11):703. doi: 10.3390/md20110703 (PMC9697935; doi:10.3390/md20110703)
Supplement: Supplementary file 1 [file marinedrugs-20-00703-s001.zip]

Archive with 1 entries (1 files):
- marinedrugs-1907813-supplementary.pdf
